# Supplementary material for: Global land and carbon consequences of mass timber products
Source: Nat Commun. 2025 May 26;16:4864. doi: 10.1038/s41467-025-60245-y (PMC12106697; doi:10.1038/s41467-025-60245-y)
Supplement: Supplementary file 3 — Supplementary Data 1 [file 41467_2025_60245_MOESM3_ESM.xlsx]

## Sheet: Information
Supplementary Data for
Global Land and Carbon Consequences of Mass Timber Products
Kai Lan1,2,┼, Alice Favero3,┼, Yuan Yao1,*, Robert O. Mendelsohn4,*, Hannah Szu-Han Wang1
1 Center for Industrial Ecology, Yale School of the Environment, Yale University, 380 Edwards Street, New Haven, CT, 06511, USA
2 Department of Forest Biomaterials, College of Natural Resources, Northa Carolina State University, 2820 Faucette Drive, Raleigh, NC, 27695, USA
3 RTI International, Research Triangle Park, NC 27709, USA
4 Yale School of the Environment, Yale University, 195 Prospect Street, New Haven, CT, 06511, USA
┼ These authors contributed equally.
*Co-corresponding author: y.yao@yale.edu; robert.mendelsohn@yale.edu;

## Sheet: GTM Regions
GTM Region	Countries or Regions
AFME	Algeria, Bahrain, Cyprus, Egypt, Gaza Strip, Iran, Iraq, Israel, Jordan, Kuwait, Lebanon, Libya, Morocco, Oman, Qatar, Saudi Arabia, Syria, Tunisia, Turkey, United Arab Emirates, West Bank, Western Sahara, Yemen
BRAZIL	Brazil
CANADA	Canada
CENT AMER.	Anguilla, Antigua & Barbuda, Aruba, Bahamas, The, Barbados, Belize, Bermuda, British Virgin Is., Cayman Islands, Costa Rica, Cuba, Dominica, Dominican Republic, Ecuador, El Salvador, Guadeloupe, Guatemala, Guyana, Haiti, Honduras, Jamaica, Martinique, Mexico, Montserrat, Netherlands Antilles, Nicaragua, Panama, Puerto Rico, Saint Kitts & Nevis, Saint Lucia, St Pierre & Miquelon, Saint Vincent and…
CHINA	China
E ASIA	Azerbaijan, Belarus, Hong Kong, Korea, North, Korea, South, Macau, Mongolia, Taiwan
EU ANNEX I	Austria, Belgium, Denmark, Finland, France, Germany, Gibraltar, Greece, Guernsey, Iceland, Ireland, Isle of Man, Italy, Jersey, Liechtenstein, Luxembourg, Malta, Monaco, Netherlands, Norway, Portugal, San Marino, Spain, Sweden, Switzerland, United Kingdom
EU NON ANNEX I	Albania, Andorra, Armenia, Bosnia & Herzegovina, Bulgaria, Croatia, Czech Republic, Estonia, Georgia, Greenland, Hungary, Kazakhstan, Kyrgyzstan, Latvia, Lithuania, Macedonia, Moldova, Poland, Romania, Serbia, Slovakia, Slovenia, Svalbard, Tajikistan, Turkmenistan, Ukraine, Uzbekistan
JAPAN	Japan
OCEANIA	American Samoa, Australia, Cook Islands, Fiji, French Polynesia, Guam, Kiribati, Marshall Islands, Micronesia, Fed. St., Nauru, New Caledonia, New Zealand, N. Mariana Islands, Palau, Papua New Guinea, Samoa, Solomon Islands, Tonga, Tuvalu, Vanuatu, Wallis and Futuna
RSAM	Argentina, Bolivia, Chile, Colombia, Faroe Islands, French Guiana, Grenada, Paraguay, Peru, Suriname, Uruguay, Venezuela
RUSSIA	Russia
SE ASIA	Brunei, Burma, Cambodia, East Timor, Indonesia, Laos, Malaysia, Philippines, Singapore, Thailand, Vietnam
SOUTH ASIA	Afghanistan, Bangladesh, Bhutan, India, Maldives, Nepal, Pakistan, Sri Lanka
SSAF	Angola, Benin, Botswana, Burkina Faso, Burundi, Cameroon, Cape Verde, Central African Rep., Chad, Comoros, Congo, Dem. Rep., Congo, Repub. of the, Cote d'Ivoire, Djibouti, Equatorial Guinea, Eritrea, Ethiopia, Gabon, Gambia, The, Ghana, Guinea, Guinea-Bissau, Kenya, Lesotho, Liberia, Madagascar, Malawi, Mali, Mauritania, Mauritius, Mayotte, Mozambique, Namibia, Niger, Nigeria, Reunion, Rwanda, Sa…
US	United States

## Sheet: Historical Pop. & GDP
Total Population (million)	1980	1985	1990	1995	2000	2005	2008	2010
AFME	231	269	312	350	384	420	446	464
BRAZIL	121	135	149	162	175	186	192	196
CANADA	25	26	28	29	31	32	33	34
CENT AMER.	129	143	158	172	186	199	208	213
CHINA	981	1051	1135	1205	1263	1304	1325	1338
E ASIA	78	84	89	94	97	100	102	103
EU ANNEX I	368	372	378	386	391	402	409	412
EU NON ANNEX I	224	234	242	242	239	237	238	239
JAPAN	117	121	123	125	127	128	128	128
OCEANIA	23	25	27	29	32	34	35	37
RSAM	111	123	135	148	160	171	177	181
RUSSIA	139	144	148	148	147	144	143	143
SE ASIA	358	401	444	486	525	561	583	597
SOUTH ASIA	901	1013	1133	1262	1391	1519	1592	1639
SSAF	384	442	510	584	666	760	824	870
US	227	238	250	266	282	296	304	309
Urban Population (million)	1980	1985	1990	1995	2000	2005	2008	2010
AFME	111	140	173	201	228	259	280	296
BRAZIL	79	95	110	126	142	154	161	165
CANADA	19	20	21	23	24	26	27	28
CENT AMER.	74	86	99	112	124	137	145	150
CHINA	190	240	300	373	453	554	616	658
E ASIA	46	53	61	67	71	74	76	77
EU ANNEX I	266	270	276	285	292	305	313	318
EU NON ANNEX I	123	132	140	140	138	138	139	140
JAPAN	89	93	95	98	100	110	114	116
OCEANIA	16	18	19	20	21	23	24	25
RSAM	80	91	103	115	127	138	145	148
RUSSIA	97	103	109	109	108	105	105	105
SE ASIA	91	114	140	168	199	230	251	265
SOUTH ASIA	201	241	284	331	381	441	479	505
SSAF	86	109	140	173	209	255	288	313
US	168	177	188	206	223	236	245	250
GDP (billion USD 2005 PPP)	1980	1985	1990	1995	2000	2005	2008	2010
AFME	1473	1630	1883	2296	3003	3710	4182	3244
BRAZIL	921	972	1074	1249	1380	1583	1836	1960
CANADA	567	650	749	815	998	1132	1198	1202
CENT AMER.	905	980	1072	1195	1526	1712	1912	1908
CHINA	514	856	1249	2228	3368	5364	7567	9122
E ASIA	282	411	736	957	1173	1486	1737	1856
EU ANNEX I	7092	7679	9026	9777	11263	12250	13031	12697
EU NON ANNEX I	432	576	1908	1460	1656	2135	2543	2507
JAPAN	2193	2554	3228	3461	3630	3873	3998	3897
OCEANIA	357	410	486	553	673	790	868	1020
RSAM	824	798	882	1141	1265	1465	1793	1889
RUSSIA	0	0	1872	1163	1260	1697	2096	2010
SE ASIA	569	740	1039	1495	1694	2181	2583	2808
SOUTH ASIA	800	1034	1365	1743	2272	3143	3903	4573
SSAF	575	658	785	845	1011	1296	1561	1682
US	5128	6796	7963	9020	11168	12580	13164	13085
Reference:	The World Bank. Total Population. https://data.worldbank.org/indicator/SP.POP.TOTL?view=chart (2022).
	The World Bank. Urban population. https://data.worldbank.org/indicator/SP.URB.TOTL?year_high_desc=true (2022).
	The International Institute for Applied Systems Analysis (IIASA). SSP Database (Shared Socioeconomic Pathways) - Version 2.0. https://secure.iiasa.ac.at/web-apps/ene/SspDb/dsd?Action=htmlpage&page=about#v2 (2018).

## Sheet: Historical Urban Building Area
Urban Residential Building Floor Area (million m2) (apartment and high-rise)	1970	1975	1980	1985	1990	1995	2000	2005	2010
AFME	314	452	602	760	928	1084	1266	1528	1863
BRAZIL	149	203	308	377	407	522	602	684	852
CANADA	142	181	208	231	269	292	348	400	431
CENT AMER.	350	441	574	650	757	867	1095	1266	1459
CHINA	293	342	505	904	1444	2625	4074	6150	9505
E ASIA	127	166	213	275	361	440	499	583	674
EU ANNEX I	3686	4145	4578	4799	5303	5593	6054	6496	6846
EU NON ANNEX I	1007	1218	1498	1632	1583	1462	1561	1777	1928
JAPAN	385	503	615	698	840	928	962	1008	1070
OCEANIA	71	93	101	116	137	155	185	219	249
RSAM	337	333	435	455	500	647	727	839	1107
RUSSIA	482	555	630	686	731	664	659	705	769
SE ASIA	163	203	255	327	412	522	633	751	899
SOUTH ASIA	315	391	498	603	723	851	1004	1188	1440
SSAF	173	224	285	348	438	536	660	836	1067
US	548	661	830	1008	1188	1357	1576	1751	1855
Urban Commercial Building Floor Area (million m2)	1970	1975	1980	1985	1990	1995	2000	2005	2010
AFME	271	342	446	590	649	769	891	1082	1339
BRAZIL	165	221	277	288	371	521	575	643	827
CANADA	159	195	238	291	364	401	477	548	598
CENT AMER.	242	300	399	435	532	613	802	837	962
CHINA	798	903	1015	1151	1335	1579	1905	2330	3440
E ASIA	104	123	147	174	228	301	398	520	658
EU ANNEX I	1816	2246	2794	3262	4167	4818	5761	6435	6864
EU NON ANNEX I	315	364	425	449	526	562	687	898	1049
JAPAN	442	598	805	1001	1342	1621	1769	1949	2068
OCEANIA	96	120	135	164	218	250	311	381	438
RSAM	180	206	258	252	276	394	436	445	569
RUSSIA	251	286	342	366	403	393	423	556	712
SE ASIA	306	357	413	485	574	691	767	872	1043
SOUTH ASIA	744	851	965	1109	1271	1452	1676	1955	2337
SSAF	359	416	473	541	628	716	826	954	1132
US	1851	2167	2697	3356	4116	4730	5723	6343	6549
Reference:	Deetman, S. et al. Modelling global material stocks and flows for residential and service sector buildings towards 2050. J. Clean. Prod. 245, 118658 (2020).

## Sheet: SSP2 Pop. & GDP
Total Population (million)	2020	2025	2030	2035	2040	2045	2050	2055	2060	2065	2070	2075	2080	2085	2090	2095	2100
AFME	548.103	585.05	619.152	650.825	680.113	706.201	728.352	746.364	760.215	770.313	776.813	779.872	780.024	777.791	773.796	768.33	761.444
BRAZIL	214.034	220.816	226.299	230.486	233.43	235.148	235.49	234.407	232.236	229.071	225.041	220.24	214.888	209.156	203.249	197.296	191.358
CANADA	38.354	40.2604	42.03	43.6633	45.2359	46.7877	48.328	49.8187	51.2531	52.5074	53.5858	54.4846	55.1703	55.612	55.8035	55.6869	55.2736
CENT AMER.	238.805	249.114	258.145	265.764	271.949	276.677	279.948	281.795	282.213	281.947	281.192	279.902	278.061	275.631	272.739	269.595	266.321
CHINA	1400.77	1406.78	1402.22	1386.6	1360.51	1325.5	1282.87	1234.39	1181.97	1127.79	1073.66	1019.96	966.694	914.703	865.631	820.482	779.259
E ASIA	107.23	108.473	109.126	109.17	108.622	107.487	105.789	103.621	101.152	98.4354	95.5628	92.5808	89.5198	86.4277	83.3399	80.3121	77.2857
EU ANNEX I	432.995	439.928	446.298	452.148	457.518	462.214	465.993	468.772	470.768	471.631	471.794	471.419	470.415	468.677	465.883	462.007	456.769
EU NON ANNEX I	248.329	248.552	248.041	246.854	245.301	243.388	240.984	238.039	234.566	230.433	225.744	220.675	215.423	210.188	205.105	200.18	195.315
JAPAN	126.762	124.769	122.29	119.508	116.547	113.453	110.305	107.171	104.014	100.643	97.1126	93.561	90.0757	86.5024	82.9622	79.4986	76.1118
OCEANIA	42.7044	45.6178	48.3834	50.9892	53.4561	55.8027	58.0044	60.0404	61.8764	63.4099	64.6419	65.5857	66.2376	66.5823	66.597	66.2676	65.6442
RSAM	205.004	213.784	221.573	228.198	233.71	238.033	241.115	243.009	243.836	243.788	242.919	241.275	238.914	235.974	232.614	228.956	225.05
RUSSIA	144.186	143.111	141.813	140.652	139.944	139.382	138.85	138.213	137.539	136.604	135.511	134.222	132.677	130.895	128.951	126.856	124.537
SE ASIA	664.223	690.03	711.624	728.948	741.811	750.015	753.432	753.11	749.368	742.493	733.032	721.263	707.709	692.878	677.198	661.051	644.589
SOUTH ASIA	1890.76	1999.84	2099.52	2191.78	2275.29	2349.26	2410.41	2457.04	2487.23	2502.76	2506.1	2498.05	2478.88	2449.67	2412.49	2368.57	2320.74
SSAF	1093.55	1212.85	1334.23	1456.04	1576.38	1693.05	1804.81	1907.56	2001.36	2087.53	2165.49	2234.39	2293.94	2343.83	2383.95	2415.33	2438.5
US	340.995	354.135	366.668	378.373	389.219	399.165	408.589	417.992	427.505	436.47	444.473	451.231	456.567	460.536	463.338	465.095	465.722
Urban Population (million)	2020	2025	2030	2035	2040	2045	2050	2055	2060	2065	2070	2075	2080	2085	2090	2095	2100		Urbanization Rate	2020	2025	2030	2035	2040	2045	2050	2055	2060	2065	2070	2075	2080	2085	2090	2095	2100
AFME	376.922	413.857	449.27	483.22	515.555	545.471	572.237	595.532	615.198	631.419	644.24	653.739	660.321	664.405	666.531	666.961	665.718		AFME	0.687685	0.707386	0.725622	0.742473	0.758042	0.772402	0.78566	0.797911	0.809241	0.819692	0.829337	0.838265	0.846539	0.85422	0.861378	0.868067	0.874284
BRAZIL	192.364	200.29	206.848	212.055	215.972	218.622	219.873	219.685	218.376	216.041	212.808	208.769	204.141	199.091	193.819	188.455	183.063		BRAZIL	0.898752	0.907043	0.914047	0.920036	0.925211	0.929721	0.933685	0.937194	0.940319	0.943118	0.945638	0.947918	0.949989	0.951877	0.953604	0.955191	0.956651
CANADA	32.5839	34.7863	36.8711	38.8308	40.7273	42.5938	44.4381	46.2239	47.9439	49.4803	50.8339	51.9992	52.9418	53.6303	54.0568	54.1637	53.9604		CANADA	0.849557	0.864034	0.877257	0.889324	0.90033	0.910365	0.91951	0.927843	0.935434	0.942349	0.948647	0.954383	0.959607	0.964366	0.968699	0.972646	0.976242
CENT AMER.	180.419	192.608	203.745	213.654	222.267	229.512	235.355	239.792	242.794	244.997	246.579	247.512	247.779	247.351	246.343	244.96	243.32		CENT AMER.	0.75551	0.773172	0.789265	0.803926	0.817311	0.82953	0.84071	0.850944	0.860325	0.868946	0.876908	0.884282	0.891096	0.897398	0.903219	0.908622	0.913634
CHINA	775.847	826.257	865.537	892.878	908.377	913.026	907.841	894.328	874.193	849.414	821.768	791.939	760.265	727.711	695.865	665.809	637.791		CHINA	0.553871	0.587339	0.617264	0.643934	0.667674	0.688814	0.707666	0.724512	0.739606	0.753168	0.765391	0.77644	0.786459	0.795571	0.803882	0.811485	0.818458
E ASIA	85.027	87.7564	89.8958	91.3877	92.2205	92.402	91.9551	90.965	89.5847	87.8643	85.896	83.7359	81.4235	79.0098	76.5315	74.0483	71.5113		E ASIA	0.792938	0.809017	0.823782	0.837111	0.849002	0.859656	0.869233	0.877865	0.885647	0.892608	0.898844	0.904463	0.909559	0.914172	0.918306	0.922007	0.925285
EU ANNEX I	351.738	363.978	375.353	385.914	395.719	404.624	412.426	419.051	424.69	429.026	432.45	435.117	436.949	437.861	437.559	436.028	433.009		EU ANNEX I	0.812338	0.827358	0.841036	0.853511	0.864925	0.875404	0.885047	0.893934	0.902121	0.909664	0.916608	0.922993	0.92886	0.934248	0.939202	0.94377	0.947983
EU NON ANNEX I	156.645	162.057	166.625	170.371	173.5	176.034	177.893	179.039	179.481	179.081	177.934	176.198	174.056	171.688	169.225	166.69	164.02		EU NON ANNEX I	0.630796	0.652004	0.671767	0.690169	0.707294	0.723265	0.738194	0.752143	0.765163	0.77715	0.788211	0.798452	0.80797	0.81683	0.825063	0.832699	0.839774
JAPAN	90.7813	91.6102	91.8866	91.7342	91.2466	90.4639	89.4561	88.288	86.941	85.2627	83.3041	81.1907	79.0088	76.633	74.1783	71.6932	69.1874		JAPAN	0.716156	0.734239	0.75138	0.767598	0.782918	0.797371	0.810988	0.823805	0.835856	0.847179	0.857809	0.867784	0.877138	0.885906	0.894122	0.901817	0.909023
OCEANIA	31.5279	34.1586	36.7242	39.2303	41.7096	44.1649	46.5635	48.8675	51.039	52.9625	54.6334	56.0489	57.1897	58.0341	58.5516	58.7222	58.5853		OCEANIA	0.738283	0.7488	0.759024	0.769383	0.780259	0.791447	0.802757	0.81391	0.824854	0.835241	0.845169	0.85459	0.863402	0.871615	0.879193	0.886138	0.892466
RSAM	177.94	188.202	197.515	205.691	212.749	218.598	223.175	226.521	228.737	229.997	230.352	229.848	228.55	226.596	224.143	221.314	218.167		RSAM	0.867984	0.880336	0.89142	0.901372	0.910314	0.918352	0.925597	0.932149	0.938076	0.943433	0.948265	0.952638	0.956619	0.960258	0.963583	0.966625	0.969415
RUSSIA	112.671	114.344	115.587	116.711	118.013	119.263	120.385	121.274	122.003	122.381	122.504	122.347	121.858	121.061	120.026	118.773	117.236		RUSSIA	0.781427	0.798988	0.815065	0.829789	0.843281	0.855655	0.867012	0.877446	0.887042	0.895875	0.904015	0.911524	0.918457	0.924865	0.930794	0.936283	0.941371
SE ASIA	324.798	357.854	389.021	417.761	443.491	465.73	484.093	499	510.499	518.656	523.789	526.072	525.896	523.669	519.766	514.553	508.228		SE ASIA	0.488989	0.518606	0.546667	0.573101	0.597849	0.620961	0.642517	0.662586	0.68124	0.698534	0.714551	0.729376	0.743097	0.755788	0.767524	0.778386	0.788452
SOUTH ASIA	683.28	781.868	882.729	985.365	1087.94	1188.74	1284.69	1373.31	1452	1520.4	1578.91	1627.18	1664.7	1691.67	1709.16	1717.85	1719.78		SOUTH ASIA	0.361378	0.390966	0.420443	0.449573	0.478153	0.506007	0.532976	0.558928	0.583783	0.607489	0.630025	0.651378	0.671552	0.690569	0.708461	0.72527	0.741045
SSAF	473.021	556.279	645.553	739.777	837.561	937.151	1037.31	1134.73	1228.77	1319.49	1405.86	1486.7	1561.31	1628.96	1689.11	1742.16	1788.2		SSAF	0.432557	0.458654	0.483841	0.508075	0.531321	0.553529	0.574744	0.594863	0.613968	0.632082	0.649211	0.665372	0.680625	0.694999	0.708535	0.721294	0.73332
US	293.866	309.679	324.963	339.477	353.15	365.906	378.065	390.077	402.065	413.405	423.696	432.652	440.089	446.049	450.718	454.211	456.448		US	0.86179	0.874467	0.88626	0.897202	0.907328	0.916679	0.925295	0.933218	0.940491	0.947156	0.953254	0.958826	0.96391	0.968544	0.972763	0.9766	0.980087
GDP (billion USD 2005 PPP)	2020	2025	2030	2035	2040	2045	2050	2055	2060	2065	2070	2075	2080	2085	2090	2095	2100
AFME	5226	6224.24	7411.05	8746.29	10181.6	11692.1	13231.1	14784.1	16381.3	18006.2	19634.7	21255.3	22901.4	24580.6	26284.2	27996.3	29703.8
BRAZIL	2459.33	2816.42	3166.92	3525.71	3908.22	4402.39	4996.2	5630.81	6223.46	6736.96	7184.68	7604.61	8020.63	8436.43	8847.93	9255.84	9657.58
CANADA	1488.8	1718.46	1956.82	2193.51	2424.36	2649.99	2871.79	3096.84	3332.05	3575.28	3819.59	4058.3	4287.15	4503.81	4707.69	4896.16	5067.15
CENT AMER.	2723.72	3193.37	3690.23	4206.13	4776.88	5386.93	6014.66	6617	7184.66	7739.01	8308.23	8901.46	9514.05	10152.1	10809.4	11478.9	12154
CHINA	23000	30094.2	35985.9	40579.3	43859.7	46310.7	48030.6	49137	49673.6	49789.5	49613.9	49234.7	48685	47990.8	47200.6	46376.1	45589.6
E ASIA	2075.31	2172.81	2260.77	2363.58	2478.56	2593.44	2700.35	2793.05	2877.54	2950.61	3014.66	3070.63	3119.93	3166.33	3211.21	3257.43	3302.29
EU ANNEX I	15299.3	17665.6	20226.4	22821.8	25349.5	27771	30070	32282.2	34453.1	36585.6	38678.3	40743.4	42804.1	44871.7	46929.5	48953.2	50917.4
EU NON ANNEX I	3821.13	4757.07	5581.48	6207.7	6660.68	7012.2	7309.97	7598.17	7903.47	8230.21	8568.74	8909.98	9248.53	9585.76	9930.73	10291.8	10671
JAPAN	3915.08	4023.94	4163.93	4311.76	4452.77	4584.41	4711.6	4838.58	4969.64	5096.64	5209.83	5306.92	5392.02	5476.34	5564.4	5656.66	5748.08
OCEANIA	1509.77	1819.45	2132.11	2439.8	2740.31	3035.84	3325.66	3613.8	3902.46	4187.24	4462.57	4724.34	4969.9	5203.88	5421.55	5617.61	5789.93
RSAM	2341.39	2777.34	3217.3	3655.61	4094	4563.94	5066.12	5576.63	6069.34	6538.93	6996.4	7445.27	7881.58	8299.5	8705.86	9109.35	9514.27
RUSSIA	2840.89	3130.89	3340.56	3518.95	3700.05	3889	4078.43	4280.63	4511.3	4771.79	5053.82	5345.1	5636.22	5925.19	6215.62	6510.67	6808.92
SE ASIA	4517.23	5886.99	7290.1	8653.3	9974.78	11244	12637.6	14114	15573.4	16923.1	18174.2	19359.6	20494.8	21593.5	22668.3	23721.6	24758.6
SOUTH ASIA	10667.2	15294	20141.3	24813	29164.4	33205	37160.5	41218.7	45441.3	49737.9	53985.2	58017.2	61817.5	65490.2	69090.9	72546.4	75768.1
SSAF	2327.35	2989.74	3819.77	4842.06	6069.42	7515.43	9192.57	11098.9	13227.3	15571.8	18123.5	20882.7	23850.2	27029.9	30392	33907.1	37567.7
US	14353.9	15992.7	17726.2	19506.8	21337.3	23208.9	25103.9	27064.1	29113.9	31248.4	33444.9	35679.6	37921.4	40147.5	42342.7	44510.5	46655.2
Reference:	The International Institute for Applied Systems Analysis (IIASA). SSP Database (Shared Socioeconomic Pathways) - Version 2.0. https://secure.iiasa.ac.at/web-apps/ene/SspDb/dsd?Action=htmlpage&page=about#v2 (2018).

## Sheet: Projected Urban Building Area
Urban Residential Building Floor Area (m2 per capita) (apartment and high-rise only)	2020	2025	2030	2035	2040	2045	2050	2055	2060	2065	2070	2075	2080	2085	2090	2095	2100
AFME	7	7	7	7	8	8	8	8	8	8	8	8	8	8	8	8	8
BRAZIL	5	6	6	6	7	7	8	8	9	9	9	10	10	10	11	11	11
CANADA	16	17	18	18	19	20	20	21	21	21	22	22	23	23	24	24	25
CENT AMER.	11	12	12	13	14	15	15	16	17	17	18	18	19	20	20	21	21
CHINA	19	21	22	23	24	24	25	25	26	26	26	27	27	27	28	28	28
E ASIA	9	9	10	10	10	11	11	11	12	12	13	13	14	14	15	16	16
EU ANNEX I	21	22	22	23	23	24	24	24	25	25	25	26	26	26	26	27	27
EU NON ANNEX I	7	7	7	8	8	8	8	8	8	9	9	9	9	9	9	9	10
JAPAN	10	11	11	11	11	12	12	12	13	13	13	13	14	14	14	15	15
OCEANIA	12	13	14	15	15	15	16	16	17	17	17	18	18	18	18	19	19
RSAM	7	8	8	9	10	10	11	12	12	13	13	14	14	15	15	16	16
RUSSIA	9	9	10	11	11	12	12	12	13	13	13	14	14	14	15	15	15
SE ASIA	4	4	4	4	4	4	4	4	4	4	4	4	4	5	5	5	5
SOUTH ASIA	3	3	3	3	3	3	3	3	4	4	4	4	4	4	4	4	4
SSAF	3	3	4	4	4	4	4	5	5	5	5	5	5	5	6	6	6
US	7	7	7	8	8	8	8	8	8	9	9	9	9	9	9	9	10
Urban Commercial Building Floor Area (m2 per capita)	2020	2025	2030	2035	2040	2045	2050	2055	2060	2065	2070	2075	2080	2085	2090	2095	2100
AFME	5	5	5	5	6	6	6	6	6	6	6	6	6	6	6	6	6
BRAZIL	5	6	6	7	7	7	8	8	9	9	10	10	10	10	11	11	11
CANADA	22	24	26	27	29	30	31	31	32	33	34	35	36	37	37	38	39
CENT AMER.	7	8	8	8	9	9	10	10	10	11	11	11	11	12	12	12	13
CHINA	9	10	11	12	13	13	14	14	14	15	15	15	16	16	16	17	17
E ASIA	9	9	9	9	9	10	11	11	12	13	14	15	16	17	18	19	21
EU ANNEX I	20	22	23	25	26	27	28	29	30	31	31	32	33	33	34	35	35
EU NON ANNEX I	25	26	27	28	29	30	30	31	32	32	33	33	34	35	35	36	36
JAPAN	18	19	20	21	22	23	24	25	26	28	29	30	31	32	33	34	36
OCEANIA	24	26	28	30	31	32	33	34	35	36	37	37	38	39	40	41	41
RSAM	3	4	4	4	4	5	5	5	5	6	6	6	6	6	6	7	7
RUSSIA	13	16	18	20	22	24	26	28	29	31	32	33	34	35	37	37	38
SE ASIA	4	4	4	5	5	5	5	5	6	6	6	6	6	7	7	7	7
SOUTH ASIA	5	5	5	5	5	5	5	5	5	4	4	4	4	4	4	4	4
SSAF	3	2	2	2	2	2	2	2	2	2	2	2	2	2	2	2	2
US	25	26	27	28	29	30	30	31	32	32	33	33	34	35	35	36	36

## Sheet: Projected Demolition Rate
Urban Residential Building (apartment and high-rise only) Demolition Rate	2020	2025	2030	2035	2040	2045	2050	2055	2060	2065	2070	2075	2080	2085	2090	2095	2100
AFME	0.008	0.008	0.008	0.009	0.009	0.009	0.01	0.01	0.01	0.01	0.011	0.011	0.011	0.011	0.011	0.012	0.012
BRAZIL	0.004	0.004	0.004	0.004	0.005	0.005	0.005	0.005	0.006	0.006	0.006	0.006	0.007	0.007	0.007	0.007	0.007
CANADA	0.013	0.013	0.013	0.014	0.014	0.014	0.015	0.015	0.015	0.015	0.016	0.016	0.016	0.017	0.017	0.017	0.017
CENT AMER.	0.009	0.009	0.009	0.01	0.01	0.01	0.011	0.011	0.011	0.011	0.011	0.011	0.012	0.012	0.012	0.012	0.012
CHINA	0.009	0.01	0.012	0.013	0.015	0.016	0.017	0.018	0.02	0.021	0.022	0.023	0.024	0.026	0.027	0.028	0.029
E ASIA	0.01	0.01	0.011	0.011	0.012	0.013	0.014	0.014	0.015	0.015	0.016	0.016	0.017	0.017	0.018	0.019	0.019
EU ANNEX I	0.011	0.011	0.011	0.011	0.012	0.012	0.012	0.012	0.012	0.012	0.013	0.013	0.013	0.013	0.013	0.013	0.014
EU NON ANNEX I	0.011	0.011	0.011	0.011	0.011	0.012	0.012	0.012	0.012	0.012	0.013	0.013	0.013	0.013	0.013	0.013	0.014
JAPAN	0.025	0.025	0.025	0.026	0.026	0.027	0.027	0.028	0.028	0.028	0.029	0.029	0.029	0.03	0.03	0.03	0.031
OCEANIA	0.006	0.006	0.006	0.007	0.007	0.007	0.007	0.008	0.008	0.008	0.008	0.009	0.009	0.009	0.009	0.01	0.01
RSAM	0.007	0.008	0.008	0.009	0.009	0.01	0.01	0.01	0.011	0.011	0.012	0.012	0.012	0.013	0.013	0.014	0.014
RUSSIA	0.012	0.012	0.012	0.012	0.012	0.012	0.012	0.012	0.013	0.013	0.013	0.013	0.013	0.013	0.013	0.013	0.013
SE ASIA	0.01	0.01	0.01	0.011	0.011	0.012	0.012	0.012	0.013	0.013	0.013	0.014	0.014	0.014	0.015	0.015	0.015
SOUTH ASIA	0.007	0.007	0.007	0.007	0.007	0.007	0.007	0.007	0.007	0.007	0.007	0.007	0.007	0.007	0.007	0.007	0.007
SSAF	0.007	0.007	0.007	0.007	0.008	0.008	0.008	0.008	0.008	0.008	0.008	0.008	0.009	0.009	0.009	0.009	0.009
US	0.005	0.005	0.006	0.007	0.007	0.008	0.009	0.009	0.01	0.01	0.011	0.011	0.012	0.012	0.013	0.013	0.014
Urban Commercial Building Demolition Rate	2020	2025	2030	2035	2040	2045	2050	2055	2060	2065	2070	2075	2080	2085	2090	2095	2100
AFME	0.015	0.015	0.015	0.015	0.015	0.015	0.015	0.015	0.015	0.015	0.014	0.014	0.014	0.014	0.014	0.014	0.014
BRAZIL	0.015	0.016	0.016	0.016	0.017	0.017	0.018	0.018	0.018	0.018	0.019	0.019	0.019	0.02	0.02	0.02	0.021
CANADA	0.017	0.018	0.018	0.018	0.019	0.019	0.019	0.019	0.02	0.02	0.02	0.02	0.021	0.021	0.021	0.022	0.022
CENT AMER.	0.016	0.015	0.015	0.015	0.015	0.015	0.015	0.015	0.015	0.015	0.015	0.015	0.015	0.015	0.015	0.015	0.015
CHINA	0.012	0.012	0.013	0.014	0.015	0.016	0.017	0.018	0.019	0.019	0.02	0.021	0.021	0.022	0.023	0.024	0.024
E ASIA	0.015	0.015	0.016	0.017	0.018	0.018	0.019	0.02	0.02	0.021	0.022	0.022	0.023	0.024	0.024	0.025	0.026
EU ANNEX I	0.018	0.019	0.019	0.019	0.019	0.019	0.02	0.02	0.02	0.02	0.021	0.021	0.021	0.021	0.021	0.022	0.022
EU NON ANNEX I	0.016	0.016	0.016	0.017	0.017	0.018	0.018	0.019	0.019	0.019	0.02	0.02	0.02	0.021	0.021	0.021	0.022
JAPAN	0.019	0.019	0.02	0.02	0.021	0.021	0.021	0.022	0.022	0.022	0.023	0.023	0.024	0.024	0.024	0.025	0.025
OCEANIA	0.016	0.017	0.017	0.017	0.018	0.018	0.018	0.019	0.019	0.019	0.02	0.02	0.02	0.021	0.021	0.021	0.021
RSAM	0.015	0.015	0.015	0.015	0.016	0.016	0.016	0.016	0.016	0.017	0.017	0.017	0.017	0.017	0.017	0.018	0.018
RUSSIA	0.015	0.015	0.015	0.016	0.017	0.017	0.018	0.018	0.019	0.019	0.02	0.02	0.021	0.021	0.022	0.022	0.023
SE ASIA	0.015	0.015	0.015	0.015	0.015	0.015	0.015	0.015	0.015	0.015	0.015	0.015	0.015	0.015	0.015	0.015	0.015
SOUTH ASIA	0.015	0.015	0.014	0.014	0.014	0.014	0.015	0.015	0.015	0.014	0.014	0.014	0.014	0.014	0.014	0.014	0.014
SSAF	0.016	0.016	0.016	0.016	0.016	0.016	0.015	0.015	0.015	0.015	0.015	0.015	0.015	0.015	0.015	0.014	0.014
US	0.018	0.018	0.019	0.019	0.019	0.02	0.02	0.02	0.021	0.021	0.021	0.021	0.022	0.022	0.022	0.023	0.023

## Sheet: Steel & Conceret Portion
	Assumed Steel and Conceret Building Percentage in Urban Residential Building (apartment and high-rise)	Assumed Steel and Conceret Building Percentage in Urban Commercial Building
AFME	0.78	0.75
BRAZIL	0.89	0.89
CANADA	0.24	0.24
CENT AMER.	0.7	0.51
CHINA	0.97	0.9
E ASIA	0.61	0.5
EU ANNEX I	0.77	0.76
EU NON ANNEX I	0.52	0.52
JAPAN	0.55	0.3
OCEANIA	0.49	0.44
RSAM	0.68	0.65
RUSSIA	0.65	0.65
SE ASIA	0.65	0.66
SOUTH ASIA	0.72	0.72
SSAF	0.37	0.37
US	0.24	0.24
Reference:	Jaiswal, K. & Wald, D. J. Creating a Global Building Inventory for Earthquake Loss Assessment and Risk Management. (2018).

## Sheet: Assumed Adoption Rate
CLT Adoption Rate (%)	2020	2025	2030	2035	2040	2045	2050	2055	2060	2065	2070	2075	2080	2085	2090	2095	2100			Technology diffusion model parameters	M	a	b
Medium and Fast	0	0	1	11	26	30	30	30	30	30	30	30	30	30	30	30	30				30	-8	0.5
Medium and Slow	0	0	0	0	1	4	9	18	25	28	29	30	30	30	30	30	30				30	-8	0.24
High and Fast	0	0	3	23	53	59	60	60	60	60	60	60	60	60	60	60	60				60	-8	0.5
																				Reference:	Rao, K. U. & Kishore, V. V. N. A review of technology diffusion models with special reference to renewable energy technologies. Renew. Sustain. Energy Rev. 14, 1070–1078 (2010).
																					Purohit, P. & Kandpal, T. C. Renewable energy technologies for irrigation water pumping in India: Projected levels of dissemination, energy delivery and investment requirements using available diffusion models. Renew. Sustain. Energy Rev. 9, 592–607 (2005).

## Sheet: Baseline Forest Area
Global forest area in the baseline Scenario (Mha)
Year	Plantations	Natural Forest	Managed Forest	Total
2020	90.57	2863.94	944.18	3898.69
2030	105.82	2771.8	1224.64	4102.26
2040	117.98	2688.54	1421.31	4227.83
2050	123.77	2611.42	1581.62	4316.81
2060	128.11	2533.2	1720.9	4382.21
2070	129.89	2457.04	1845.63	4432.56
2080	130.94	2383.27	1962.93	4477.14
2090	130.31	2311.71	2063.12	4505.14
2100	129.91	2240.95	2159.43	4530.29
