# Supplementary material for: Global land and carbon consequences of mass timber products
Source: Nat Commun. 2025 May 26;16:4864. doi: 10.1038/s41467-025-60245-y (PMC12106697; doi:10.1038/s41467-025-60245-y)
Supplement: Supplementary file 5 — Source Data [file 41467_2025_60245_MOESM5_ESM.xlsx]

## Sheet: Information
Source Data for
Global Land and Carbon Consequences of Mass Timber Products
Kai Lan1,2,┼, Alice Favero3,┼, Yuan Yao1,*, Robert O. Mendelsohn4,*, Hannah Szu-Han Wang1
1 Center for Industrial Ecology, Yale School of the Environment, Yale University, 380 Edwards Street, New Haven, CT, 06511, USA
2 Department of Forest Biomaterials, College of Natural Resources, Northa Carolina State University, 2820 Faucette Drive, Raleigh, NC, 27695, USA
3 RTI International, Research Triangle Park, NC 27709, USA
4 Yale School of the Environment, Yale University, 195 Prospect Street, New Haven, CT, 06511, USA
┼ These authors contributed equally.
*Co-corresponding author: y.yao@yale.edu; robert.mendelsohn@yale.edu;

## Sheet: Figure 2
Figure 2
	Scenario 1	Annual Timber Supply (million m3)	2020	2030	2040	2050	2060	2070	2080	2090	2100
		Brazil	0	0	0	0	56.2	140.2	180.7	147.4	0
		West EU	0	0	187.2	212.9	89.8	39.2	0	30.7	195.3
		US	0	0	5.9	0	77.2	90.5	104.6	112.2	121.3
		Rest of World	0.1	11	12.4	31.1	33.2	0	0	12.4	4
	Scenario 2	Annual Timber Supply (million m3)	2020	2030	2040	2050	2060	2070	2080	2090	2100
		Brazil	0	0	0	74.7	56.4	138.3	179.1	147	146.4
		West EU	0	0	5	0	112.1	29.3	0	25	35.8
		US	0	0	0	0	37.5	89.4	96.9	112	126.4
		Rest of World	0.1	0.9	4.1	0	1.7	0	0	8.8	0.2
	Scenario 3	Annual Timber Supply (million m3)	2020	2030	2040	2050	2060	2070	2080	2090	2100
		Brazil	0	0	113.1	121.5	179.8	158.8	159.2	167.7	168.8
		West EU	0	14.6	217.1	331.1	220.9	269.6	308.5	317.1	330.8
		US	0	0	54.4	0	80.3	97.1	101.1	115.6	131.1
		Rest of World	0.2	7.5	28	33	32.6	9.9	0	0	3.4

## Sheet: Figure 3a
Figure 3a
	Sawtimber price ($ m-3)	2020	2030	2040	2050	2060	2070	2080	2090	2100
	Baseline	114.6	143	167.6	184.9	195.2	201	194	190.4	182.7
	Scenario 1	116.1	145.2	175.5	197.8	211.5	220.3	216.4	217.7	214.9
	Scenario 2	114.9	143.8	168.9	190	208	218.5	215.2	216.8	214.9
	Scenario 3	117.2	147.8	183.8	210.1	225.6	234.8	231.8	232.4	230.7

## Sheet: Figure 3b
Figure 3a
	Pulpwood price ($ m-3)	2020	2030	2040	2050	2060	2070	2080	2090	2100
	Baseline	54	60.4	74.4	79.1	86	79.9	76.4	69.4	66.3
	Scenario 1	55.2	61.9	77.9	83.6	92.3	87.7	86.7	81.3	81.4
	Scenario 2	54.3	61	75.4	81.2	90.8	86.9	86	80.5	79
	Scenario 3	56.6	63.4	80.8	87.7	96.8	92.6	89.4	85.7	83.5

## Sheet: Figure 3c
Figure 3c
	Sawtimber supply (million m3)	2020	2030	2040	2050	2060	2070	2080	2090	2100
	Baseline	1511.8	1715	1924.5	2051.9	2140.2	2188.5	2316.4	2341.6	2358.4
	Scenario 1	1490.4	1695.4	1833.5	1916.7	1996.9	2066.5	2225.6	2290.5	2373.8
	Scenario 2	1507.5	1713.4	1912.4	2003.3	2033.4	2085.6	2239.6	2301.2	2373.2
	Scenario 3	1474.2	1663.3	1743	1793.7	1859.7	1926.7	2063.8	2131.8	2195.1

## Sheet: Figure 3d
Figure 3d
	Pulpwood supply (million m3)	2020	2030	2040	2050	2060	2070	2080	2090	2100
	Baseline	610.3	781.5	829.5	921.2	931.3	1065.1	1139.8	1253.6	1268.8
	Scenario 1	595.4	764.7	790.4	872.9	877.6	1004.9	1074.1	1195	1219.1
	Scenario 2	606.5	777.2	819.7	901.5	892.9	1015.2	1084.4	1206.9	1259.3
	Scenario 3	580.2	744.3	760	828.1	832.3	946.8	1039.2	1127.2	1185.1

## Sheet: Figure 4a
Figure 4a
	Scenario 1	2050 Forest Area Change (Mha)	SE ASIA	RSAM	AFME	OCEANIA	SSAF	CENT AMER.	JAPAN	BRAZIL	E ASIA	EU NON ANNEX I	RUSSIA	SOUTH ASIA	CANADA	CHINA	US	EU ANNEX I		Total
		Plantations	0.3	0.18	0.02	0.11	0.13	0.06	0	0.28	0	0	0	0.22	0.06	1.03	0.83	0.35		3.57
		Natural Forest	-0.16	-0.39	-0.03	-0.51	-0.39	-0.02	0	-0.18	0	0	0.1	0	-0.01	0	-0.03	0		-1.62
		Managed Forest	-0.46	0.11	-0.02	0.95	0.26	-0.04	0.52	0.65	0.13	0.17	0.43	0.88	1.49	0.41	1.39	4.07		10.94
	Scenario 2	Plantations	0.26	0.09	0	0.08	0.09	0.03	0	0.13	0	0	0	0.05	0.06	0.92	0.6	0.15		2.46
		Natural Forest	-0.03	-0.04	0	-0.41	-0.08	-0.01	0	-0.04	0	0	0.09	0	0.03	0.05	0.03	0.01		-0.4
		Managed Forest	-0.55	-0.22	-0.04	0.85	-0.01	-0.02	0.46	0.75	0.07	0.19	0.49	0.86	1.49	0.37	0.93	4.57		10.19
	Scenario 3	Plantations	0.49	0.34	0.03	0.25	0.24	0.11	0	0.53	0	0	0	0.1	0.1	1.96	1.61	0.68		6.44
		Natural Forest	-0.33	-0.82	-0.06	-0.54	-0.77	-0.04	0	-0.36	0	0	0.09	0	-0.03	0	-0.06	0		-2.92
		Managed Forest	-0.9	0.07	-0.03	1.09	0.53	-0.07	0.88	1.11	0.13	0.11	0.37	1.3	2.32	0.81	1.51	5.83		15.06

## Sheet: Figure 4b
Figure 4b
	Scenario 1	2100 Forest Area Change (Mha)	SE ASIA	RSAM	AFME	OCEANIA	SSAF	CENT AMER.	JAPAN	BRAZIL	E ASIA	EU NON ANNEX I	RUSSIA	SOUTH ASIA	CANADA	CHINA	US	EU ANNEX I
		Plantations	0.69	0.45	0.08	0.23	0.41	0.14	0	1.02	0	0	0	0.12	0.2	3.38	3.92	0.55		11.19
		Natural Forest	-1.29	-2.78	-0.19	-0.5	-3.09	-0.17	0	-1.46	0	0	-0.3	0	-0.14	-0.39	-0.29	-0.01		-10.61
		Managed Forest	-1.06	1.96	-0.05	0.27	2.68	0.03	0	0.44	0.37	1.2	1.54	2.39	3.19	1.41	5.31	12.93		32.61
	Scenario 2	Plantations	0.69	0.45	0.07	0.25	0.4	0.14	0	1.9	0	0	0	0.12	0.2	3.03	3.15	0.55		10.95
		Natural Forest	-0.98	-1.95	-0.14	-0.43	-2.37	-0.13	0	-1.12	0	0	-0.21	0	-0.16	-0.33	-0.31	-0.01		-8.14
		Managed Forest	-1.5	1.18	0.06	0.18	1.97	-0.01	0	-0.78	0.4	0.4	1.59	2.47	3.47	1.4	5.38	11.71		27.92
	Scenario 3	Plantations	0.87	0.64	0.09	0.34	0.54	0.21	0	2.22	0	0	0	0.16	0.24	4.18	4.61	0.55		14.65
		Natural Forest	-2.24	-5.29	-0.37	-0.85	-5.32	-0.29	0	-2.51	0	0	-0.57	0	-0.29	-0.63	-0.53	-0.02		-18.91
		Managed Forest	-0.88	3.92	0.16	0.51	4.78	0.08	0	0.29	0.42	1.32	1.42	2.87	4.2	2.03	6	13.64		40.76

## Sheet: Figure 5
Figure 5
	Scenario 1
	Carbon stock change (GtCO2e)	2020	2030	2040	2050	2060	2070	2080	2090	2100
	Traditional wood products	-0.01151	-0.084864	-0.276224	-0.60205	-0.932013	-1.16782	-1.2709	-1.23144	-1.02285
	Forest aboveground	0	1.45416	3.57383	3.44102	3.9259	6.21746	7.53247	10.963	14.5953
	Forest soil	0	0.00869	0.08987	0.18524	0.29029	0.414737	0.57332	0.746277	0.946477
	Forest slash	-0.21065	-0.21087	-0.209807	0.0296267	0.20119	0.276393	0.15741	0.642033	0.561513
	Landfill waste	5.17305e-06	0.00195644	0.056685	0.172772	0.295548	0.422029	0.553158	0.699546	1.10825
	CLT	2.51582e-05	0.00956248	0.278081	0.856301	1.48141	2.13844	2.83138	3.55627	4.06607
	Total	-0.22213	1.17864	3.51243	4.08291	5.26232	8.30124	10.3768	15.3757	20.2548
	Scenario 2
	Carbon stock change (GtCO2e)	2020	2030	2040	2050	2060	2070	2080	2090	2100
	Traditional wood products	-0.00250579	-0.0136177	-0.0394915	-0.144541	-0.390394	-0.657159	-0.81371	-0.82745	-0.665923
	Forest aboveground	0	0.619557	1.74478	3.49122	5.49384	7.49265	8.86835	12.1392	16.2122
	Forest soil	0	0.00781	0.0794933	0.1672	0.269097	0.399997	0.557187	0.745763	0.960887
	Forest slash	-0.0462733	-0.04631	-0.044	-0.0576033	-0.16016	-0.370443	-0.106003	0.549413	0.531153
	Landfill waste	5.17305e-06	0.000228531	0.00240752	0.0217799	0.09751	0.216089	0.346455	0.483847	0.636093
	CLT	2.51582e-05	0.00112048	0.0118254	0.107091	0.4818	1.07707	1.74416	2.45387	3.19441
	Total	-0.0487488	0.568788	1.75502	3.58514	5.79169	8.1582	10.5964	15.5447	20.8689
	Scenario 3
	Carbon stock change (GtCO2e)	2020	2030	2040	2050	2060	2070	2080	2090	2100
	Traditional wood products	-0.0212872	-0.186159	-0.57411	-1.19883	-1.82904	-2.3337	-2.67181	-2.87283	-2.85426
	Forest aboveground	0	2.83811	6.75756	5.87528	5.44746	7.92605	8.58491	11.6489	15.648
	Forest soil	0	0.0148133	0.14157	0.2871	0.433143	0.60786	0.799517	0.994473	1.19728
	Forest slash	-0.41492	-0.415177	-0.42504	0.22638	0.406193	0.115683	-0.200677	0.497017	0.895547
	Landfill waste	1.03973e-05	0.00389035	0.11373	0.345286	0.590416	0.842343	1.10318	1.39409	2.21037
	CLT	5.05656e-05	0.0190137	0.557923	1.71139	2.95948	4.26839	5.64707	7.08795	8.09042
	Total	-0.436146	2.27449	6.57163	7.24661	8.00765	11.4266	13.2622	18.7495	25.1874

## Sheet: Figure 6
Figure 6
	Scenario 1
	GHG emission change (GtCO2e)	2020	2030	2040	2050	2060	2070	2080	2090	2100
	Biogenic carbon uptake by forest	0.237181	-0.990314	-3.43437	-4.37689	-5.80315	-9.07978	-11.4912	-17.0467	-22.8688
	Production and EOL of traditional wood products	-0.0216499	-0.281591	-0.885899	-1.99389	-3.3788	-4.84629	-6.2719	-7.5141	-8.37402
	Substituiting market electricity	-1.47756e-05	-0.00561609	-0.163319	-0.50291	-0.87004	-1.25592	-1.6629	-2.09424	-2.55135
	Substituiting traditional building materials	-1.90246e-05	-0.00723111	-0.210284	-0.647532	-1.12024	-1.61708	-2.1411	-2.69647	-3.28503
	Forest operations	-0.000295267	-0.00291146	-0.000216459	0.00802366	0.015421	0.0241614	0.0359214	0.0522503	0.0752866
	CLT production and EOL	5.80996e-05	0.0217578	0.633093	1.95282	3.38465	4.8944	6.491	8.18706	9.99351
	Total	0.21526	-1.26591	-4.061	-5.56038	-7.77215	-11.8805	-15.0402	-21.1122	-27.0104
	Scenario 2
	GHG emission change (GtCO2e)	2020	2030	2040	2050	2060	2070	2080	2090	2100
	Biogenic carbon uptake by forest	0.052064	-0.528689	-1.65558	-3.44307	-5.87163	-8.66206	-11.6259	-17.3012	-23.7863
	Production and EOL of traditional wood products	-0.00486211	-0.0576079	-0.167262	-0.490807	-1.23873	-2.3184	-3.44819	-4.42229	-4.92753
	Substituiting market electricity	-1.47756e-05	-0.000658062	-0.00694515	-0.0628953	-0.282964	-0.632567	-1.02437	-1.44183	-1.88304
	Substituiting traditional building materials	-1.90246e-05	-0.0008473	-0.00894236	-0.0809821	-0.364336	-0.814474	-1.31895	-1.85645	-2.42454
	Forest operations	-6.44451e-05	-0.000582607	-0.00138717	-0.00175457	0.00299279	0.0126853	0.0256657	0.0430301	0.0676806
	CLT production and EOL	5.80996e-05	0.00255159	0.0269288	0.243903	1.0982	2.45857	3.98792	5.62221	7.35419
	Total	0.0471618	-0.585833	-1.81319	-3.8356	-6.65646	-9.95625	-13.4038	-19.3565	-25.5995
	Scenario 3
	GHG emission change (GtCO2e)	2020	2030	2040	2050	2060	2070	2080	2090	2100
	Biogenic carbon uptake by forest	0.464385	-1.86898	-6.37951	-7.85874	-9.18945	-13.0903	-15.4999	-21.7569	-29.3429
	Production and EOL of traditional wood products	-0.0408063	-0.602487	-1.82181	-3.94782	-6.61009	-9.52541	-12.4796	-15.3914	-18.0171
	Substituiting market electricity	-2.96974e-05	-0.0111669	-0.327671	-1.00511	-1.73812	-2.50685	-3.31658	-4.17396	-5.07922
	Substituiting traditional building materials	-3.82375e-05	-0.0143781	-0.421899	-1.29414	-2.23795	-3.22774	-4.27033	-5.37426	-6.53984
	Forest operations	-0.0005505	-0.00632841	-0.00105106	0.0163584	0.0323005	0.049416	0.0702848	0.0958836	0.129105
	CLT production and EOL	0.000116775	0.0432622	1.27019	3.90289	6.76169	9.76942	12.9461	16.3176	19.8956
	Total	0.423077	-2.46008	-7.68175	-10.1866	-12.9816	-18.5315	-22.55	-30.2831	-38.9544
